# Supplementary material for: Discovery of Anti-MRSA Secondary Metabolites from a Marine-Derived Fungus Aspergillus fumigatus
Source: Mar Drugs. 2022 Apr 28;20(5):302. doi: 10.3390/md20050302 (PMC9146929; doi:10.3390/md20050302)
Supplement: Supplementary file 1 [file marinedrugs-20-00302-s001.zip]

Archive with 1 entries (1 files):
- marinedrugs-1699931-supplementary.pdf
